# Supplementary material for: Phytochemical Profile and Antioxidant Activity of the Tuber and Peel of Pachyrhizus erosus
Source: Antioxidants (Basel). 2025 Mar 31;14(4):416. doi: 10.3390/antiox14040416 (PMC12023986; doi:10.3390/antiox14040416)
Supplement: Supplementary file 1 [file antioxidants-14-00416-s001.zip]

Archive with 2 entries (2 files):
- Supplementary material-Fig S1-S32.pdf
- Supplementary material-Table S1.xls
