# Supplementary material for: Phytochemical Profile and Antioxidant Activity of the Tuber and Peel of Pachyrhizus erosus
Source: Antioxidants (Basel). 2025 Mar 31;14(4):416. doi: 10.3390/antiox14040416 (PMC12023986; doi:10.3390/antiox14040416)
Supplement: Supplementary file 1 [file antioxidants-14-00416-s001.zip › Supplementary material-Table S1.xls]

## Sheet: Table S1
	Table S1 30 compounds screened from the highly active EtOAc fraction of Pachyrhizus erosus peel and tuber according to the scoring
	ID	Metabolite	Formula	Retention time(min)	Mass Error (ppm)	m/z	Mode	Adducts	Pubchem_ID	InChiKeys	SMILES	xlogp	KEGG	classA	classB	classC	DS_Tuber	DS_Peel	Fragmentation Score	Peak area values of yam bean peel minus tuber
	5.68_415.1034m/z	Daidzin	C21H20O9	5.68467	-0.120061	415.103	neg	M-H	107971	KYQZWONCHDNPDP-QNDFHXLGSA-N	C1=CC(=CC=C1C2=COC3=C(C2=O)C=CC(=C3)O[C@H]4[C@@H]([C@H]([C@@H]([C@H](O4)CO)O)O)O)O	0.7	C10216	Phenylpropanoids and polyketides	Isoflavonoids	Isoflavonoid O-glycosides	1.37974e+06	214308	97.4	-1.16543e+06
	7.31_285.0751m/z	Calycosin	C16H12O5	7.30517	-2.28232	285.075	pos	M+H	5280448	ZZAJQOPSWWVMBI-UHFFFAOYSA-N	COC1=C(C=C(C=C1)C2=COC3=C(C2=O)C=CC(=C3)O)O	2.4	C01562	Phenylpropanoids and polyketides	Isoflavonoids	O-methylated isoflavonoids	4.04666e+06	6.46541e+06	97.3	2.41875e+06
	11.00_265.1233m/z	Magnolol	C18H18O2	10.9973	-0.277637	265.123	neg	M-H	72300	VVOAZFWZEDHOOU-UHFFFAOYSA-N	C=CCC1=CC(=C(C=C1)O)C2=C(C=CC(=C2)CC=C)O	5	C10651	Benzenoids	Benzene and substituted derivatives	Biphenyls and derivatives	1.32246e+06	439417	96.9	-883043
	8.59_267.0662m/z	formononetin	C16H12O4	8.59393	-0.389493	267.066	neg	M-H	5280378	HKQYGTCOTHHOMP-UHFFFAOYSA-N	COC1=CC=C(C=C1)C2=COC3=C(C2=O)C=CC(=C3)O	2.8	C00858	Phenylpropanoids and polyketides	Isoflavonoids	O-methylated isoflavonoids	5.731e+06	597960	96.6	-5.13304e+06
	5.73_578.1637n	Rhoifolin	C27H30O14	5.73185	0.192143	577.156	neg	M-H, M+FA-H, M+Cl	5282150	RPMNUQRUHXIGHK-PYXJVEIZSA-N	C[C@H]1[C@@H]([C@H]([C@H]([C@@H](O1)O[C@@H]2[C@H]([C@@H]([C@H](O[C@H]2OC3=CC(=C4C(=C3)OC(=CC4=O)C5=CC=C(C=C5)O)O)CO)O)O)O)O)O	-0.2	C12627	Phenylpropanoids and polyketides	Flavonoids	Flavonoid glycosides	2.07931e+06	2.0096e+06	96.1	-69708
	9.88_373.1274m/z	Tangeretin	C20H20O7	9.87585	-2.04377	373.127	pos	M+H	68077	ULSUXBXHSYSGDT-UHFFFAOYSA-N	COC1=CC=C(C=C1)C2=CC(=O)C3=C(O2)C(=C(C(=C3OC)OC)OC)OC	3	C10190	Phenylpropanoids and polyketides	Flavonoids	O-methylated flavonoids	494669	37610.9	95.9	-457058
	8.37_255.0663m/z	isoliquiritigenin	C15H12O4	8.36912	0.0411199	255.066	neg	M-H	638278	DXDRHHKMWQZJHT-FPYGCLRLSA-N	C1=CC(=CC=C1/C=C/C(=O)C2=C(C=C(C=C2)O)O)O	3.2	C08650	Phenylpropanoids and polyketides	Linear 1,3-diarylpropanoids	Chalcones and dihydrochalcones	1.61242e+07	1.54314e+06	95.9	-1.45811e+07
	6.01_223.0612m/z	Sinapinic acid	C11H12O5	6.01483	-0.173561	223.061	neg	M-H	637775	PCMORTLOPMLEFB-ONEGZZNKSA-N	COC1=CC(=CC(=C1O)OC)/C=C/C(=O)O	1.5		Phenylpropanoids and polyketides	Cinnamic acids and derivatives	Hydroxycinnamic acids and derivatives	192203	194050	95.7	1846.46
	6.25_137.0243m/z	Salicylic acid	C7H6O3	6.25173	-0.687051	137.024	neg	M-H	338	YGSDEFSMJLZEOE-UHFFFAOYSA-N	C1=CC=C(C(=C1)C(=O)O)O	2.3	C00805	Benzenoids	Benzene and substituted derivatives	Benzoic acids and derivatives	4.31624e+06	2.27127e+06	95.4	-2.04497e+06
	8.08_391.1890m/z	Kanzonol C	C25H28O4	8.08133	-6.31638	391.189	neg	M-H	5316802	CBGDCCSHOGQUSW-MDWZMJQESA-N	CC(=CCC1=C(C=CC(=C1)/C=C/C(=O)C2=C(C(=C(C=C2)O)CC=C(C)C)O)O)C	7		Phenylpropanoids and polyketides	Linear 1,3-diarylpropanoids	Chalcones and dihydrochalcones	260478	532730	95.2	272253
	5.27_461.1090m/z	Diosmetin-7-O-Beta-D-glucopyranoside	C22H22O11	5.26775	0.220292	461.109	neg	M-H	11016019	WKUHPOMCLBLCOV-MIUGBVLSSA-N	COC1=C(C=C(C=C1)C2=CC(=O)C3=C(C=C(C=C3O2)O[C@H]4[C@@H]([C@H]([C@@H]([C@H](O4)CO)O)O)O)O)O	0.8		Phenylpropanoids and polyketides	Flavonoids	Flavonoid glycosides	2.43472e+06	150508	95.1	-2.28421e+06
	9.39_322.1198n	Neobavaisoflavone	C20H18O4	9.39485	-2.25313	323.127	pos	M+H, 2M+H, M+Na	5320053	OBGPEBYHGIUFBN-UHFFFAOYSA-N	CC(=CCC1=C(C=CC(=C1)C2=COC3=C(C2=O)C=CC(=C3)O)O)C	4.4		Phenylpropanoids and polyketides	Isoflavonoids	Isoflav-2-enes	3.78594e+07	840229	95.1	-3.70192e+07
	10.13_320.1046n	Corylin	C20H16O4	10.1297	-0.747793	319.097	neg	M-H, 2M-H	5316097	PWAACAMQKVIVPZ-UHFFFAOYSA-N	CC1(C=CC2=C(O1)C=CC(=C2)C3=COC4=C(C3=O)C=CC(=C4)O)C	3.7		Phenylpropanoids and polyketides	Isoflavonoids	Pyranoisoflavonoids	7.55826e+06	119101	95	-7.43916e+06
	5.92_432.1049n	Vitexin	C21H20O10	5.9234	-1.76695	433.112	pos	M+H, 2M+H	5280441	SGEWCQFRYRRZDC-VPRICQMDSA-N	C1=CC(=CC=C1C2=CC(=O)C3=C(O2)C(=C(C=C3O)O)[C@H]4[C@@H]([C@H]([C@@H]([C@H](O4)CO)O)O)O)O	0.2	C01460	Phenylpropanoids and polyketides	Flavonoids	Flavonoid glycosides	7.69809e+06	8.80593e+06	94.7	1.10784e+06
	5.25_431.0980m/z	Oroxin A	C21H20O10	5.24643	-0.900136	431.098	neg	M-H	5320313	IPQKDIRUZHOIOM-IAAKTDFRSA-N	C1=CC=C(C=C1)C2=CC(=O)C3=C(C(=C(C=C3O2)O[C@H]4[C@@H]([C@H]([C@@H]([C@H](O4)CO)O)O)O)O)O	0.9		Phenylpropanoids and polyketides	Flavonoids	Flavonoid glycosides	202185	47681.6	94.4	-154504
	6.81_299.0559m/z	Tectorigenin	C16H12O6	6.80917	-0.613314	299.056	neg	M-H	5281811	OBBCRPUNCUPUOS-UHFFFAOYSA-N	COC1=C(C2=C(C=C1O)OC=C(C2=O)C3=CC=C(C=C3)O)O	2.6	C10534	Phenylpropanoids and polyketides	Isoflavonoids	Isoflav-2-enes	1.52674e+06	371640	94.3	-1.1551e+06
	7.01_167.0349m/z	4-Methoxysalicylic acid	C8H8O4	7.01417	-0.327807	167.035	neg	M-H	75231	MRIXVKKOHPQOFK-UHFFFAOYSA-N	COC1=CC(=C(C=C1)C(=O)O)O	2		Benzenoids	Benzene and substituted derivatives	Benzoic acids and derivatives	829995	124942	94.2	-705054
	6.59_431.0982m/z	Apigenin-7-O-Beta-D-glucoside	C21H20O10	6.58637	-0.461695	431.098	neg	M-H	5385553	KMOUJOKENFFTPU-UHFFFAOYSA-N	C1=CC(=CC=C1C2=CC(=O)C3=C(C=C(C=C3O2)OC4C(C(C(C(O4)CO)O)O)O)O)O	-0.1	C04608	Phenylpropanoids and polyketides	Flavonoids	Flavonoid glycosides	62445.1	170712	93.2	108267
	5.00_433.1123m/z	Genistin	C21H20O10	5.00073	-1.43621	433.112	pos	M+H	5281377	ZCOLJUOHXJRHDI-CMWLGVBASA-N	C1=CC(=CC=C1C2=COC3=CC(=CC(=C3C2=O)O)O[C@H]4[C@@H]([C@H]([C@@H]([C@H](O4)CO)O)O)O)O	0.9	C09126	Phenylpropanoids and polyketides	Isoflavonoids	Isoflavonoid O-glycosides	574224	71169.7	92.2	-503054
	5.48_447.1280m/z	Calycosin-7-O-Beta-D-glucoside	C22H22O10	5.48293	-1.39499	447.128	pos	M+H	5318267	WACBUPFEGWUGPB-MIUGBVLSSA-N	COC1=C(C=C(C=C1)C2=COC3=C(C2=O)C=CC(=C3)O[C@H]4[C@@H]([C@H]([C@@H]([C@H](O4)CO)O)O)O)O	0.6		Phenylpropanoids and polyketides	Isoflavonoids	Isoflavonoid O-glycosides	478524	158391	91.8	-320133
	15.11_253.0506m/z	daidzein	C15H10O4	15.1072	-0.162842	253.051	neg	M-H	5281708	ZQSIJRDFPHDXIC-UHFFFAOYSA-N	C1=CC(=CC=C1C2=COC3=C(C2=O)C=CC(=C3)O)O	2.5	C10208	Phenylpropanoids and polyketides	Isoflavonoids	Isoflav-2-enes	676425	223818	91.5	-452606
	8.31_373.1273m/z	Isosinensetin	C20H20O7	8.30578	-2.24157	373.127	pos	M+H	632135	UYCWETIUOAGWIL-UHFFFAOYSA-N	COC1=C(C=C(C=C1)C2=CC(=O)C3=C(O2)C(=C(C=C3OC)OC)OC)OC	3		Phenylpropanoids and polyketides	Flavonoids	O-methylated flavonoids	31503	94793.9	91	63290.9
	6.01_195.0650m/z	ferulic acid	C10H10O4	6.00555	-1.14002	195.065	pos	M+H	445858	KSEBMYQBYZTDHS-HWKANZROSA-N	COC1=C(C=CC(=C1)/C=C/C(=O)O)O	1.5	C01494	Phenylpropanoids and polyketides	Cinnamic acids and derivatives	Hydroxycinnamic acids and derivatives	79966.5	260133	90.5	180166
	5.65_447.1279m/z	Glycitin	C22H22O10	5.65362	-1.5161	447.128	pos	M+H	187808	OZBAVEKZGSOMOJ-MIUGBVLSSA-N	COC1=C(C=C2C(=C1)C(=O)C(=CO2)C3=CC=C(C=C3)O)O[C@H]4[C@@H]([C@H]([C@@H]([C@H](O4)CO)O)O)O	0.6	C16195	Phenylpropanoids and polyketides	Isoflavonoids	Isoflavonoid O-glycosides	526245	444119	90.4	-82125.8
	5.23_563.1406m/z	Neoschaftoside	C26H28O14	5.23475	-0.00872279	563.141	neg	M-H	442619	MMDUKUSNQNWVET-LQYCTPBQSA-N	C1[C@@H]([C@@H]([C@H]([C@H](O1)C2=C3C(=C(C(=C2O)[C@H]4[C@@H]([C@H]([C@@H]([C@H](O4)CO)O)O)O)O)C(=O)C=C(O3)C5=CC=C(C=C5)O)O)O)O	-2.2	C10110	Phenylpropanoids and polyketides	Flavonoids	Flavonoid glycosides	941643	182694	89.9	-758949
	7.84_273.0750m/z	naringenin chalcone	C15H12O5	7.83725	-2.64395	273.075	pos	M+H	5280960	YQHMWTPYORBCMF-ZZXKWVIFSA-N	C1=CC(=CC=C1/C=C/C(=O)C2=C(C=C(C=C2O)O)O)O	2.8	C06561	Phenylpropanoids and polyketides	Linear 1,3-diarylpropanoids	Chalcones and dihydrochalcones	1.87632e+06	471584	89.4	-1.40474e+06
	5.79_163.0400m/z	4-Hydroxycinnamic acid	C9H8O3	5.78592	-0.10847	163.04	neg	M-H	637542	NGSWKAQJJWESNS-ZZXKWVIFSA-N	C1=CC(=CC=C1/C=C/C(=O)O)O	1.5	C00811	Phenylpropanoids and polyketides	Cinnamic acids and derivatives	Hydroxycinnamic acids and derivatives	2.84357e+06	4.16179e+06	88.1	1.31822e+06
	6.09_191.0350m/z	scopoletin	C10H8O4	6.09433	0.0264764	191.035	neg	M-H	5280460	RODXRVNMMDRFIK-UHFFFAOYSA-N	COC1=C(C=C2C(=C1)C=CC(=O)O2)O	1.5	C01752	Phenylpropanoids and polyketides	Coumarins and derivatives	Hydroxycoumarins	51706.6	53437.3	88.1	1730.68
	6.19_193.0505m/z	(E)-Cinnamic acid	C9H8O2	6.18568	-0.73475	193.051	neg	M+FA-H	444539	WBYWAXJHAXSJNI-VOTSOKGWSA-N	C1=CC=C(C=C1)/C=C/C(=O)O	2.1	C10438	Phenylpropanoids and polyketides	Cinnamic acids and derivatives	Cinnamic acids	408390	1.32185e+06	86.3	913459
	5.11_177.0192m/z	Esculetin	C9H6O4	5.10803	-0.587256	177.019	neg	M-H	5281416	ILEDWLMCKZNDJK-UHFFFAOYSA-N	C1=CC(=O)OC2=CC(=C(C=C21)O)O	1.2	C09263	Phenylpropanoids and polyketides	Coumarins and derivatives	Hydroxycoumarins	354337	726485	85.1	372148
	Note: Rows highlighted in red indicate positive values, representing a larger peak area in the peel, which suggests a higher content of the respective compound than that of tuber.
